# Supplementary material for: Whole Genome Sequencing and Comparative Genomics Analysis of Goat-Derived Klebsiella oxytoca
Source: Genes (Basel). 2024 Dec 26;16(1):13. doi: 10.3390/genes16010013 (PMC11765384; doi:10.3390/genes16010013)
Supplement: Supplementary file 1 [file genes-16-00013-s001.zip]

Archive with 3 entries (3 files):
- Figure S1.png
- Figure S2.png
- Supplemental Material Table.xlsx
