# Supplementary material for: Whole Genome Sequencing and Comparative Genomics Analysis of Goat-Derived Klebsiella oxytoca
Source: Genes (Basel). 2024 Dec 26;16(1):13. doi: 10.3390/genes16010013 (PMC11765384; doi:10.3390/genes16010013)
Supplement: Supplementary file 1 [file genes-16-00013-s001.zip › Supplemental Material Table.xlsx]

## Sheet: Table S1
Table S1. Summary of genome function analysis of KOHN1 strain.
Database type	Gene dosage	Software
Nr	5210	BlastP (20200419)
Swis-sport	4422	Diamond (2020_02)
COG	4316	Diamond (2015)
KEGG	5090	Diamond (20200416)
CAZy	859	BlastP (20190808)
GO	4713	Blast2GO (2019Nov)
Pfam	7241	Pfam_Scan (version 32.0)
VFDB	146	BlastN (2020.04.17)
TNSS	27	EffectiveT3 (version 1.0.1)

## Sheet: Table S2
Table S2. Reference genome information table.
Strain name	Species	Link
ATTC 13182	Human	https://www.atcc.org/products/13182
ASM381292	Human	https://www.ncbi.nlm.nih.gov/datasets/genome/GCF_003812925.1/
ASM2573217	Human	https://www.ncbi.nlm.nih.gov/datasets/genome/GCF_025732175.1/
ASM3386047	Human	https://www.ncbi.nlm.nih.gov/datasets/genome/GCF_033860475.1/

## Sheet: Table S3 
Table S3. Function of virulence gene.
Virulence gene	Codified protein	Biological role
vgrG	VgrG protein	Transmission of effector proteins
fimA	type 1 fimbriae major subunit FimA	Adhesion of bacteria
fimH	mannose-specific adhesin FimH	Adhesion of bacteria
mrkD	fimbrial protein	Adhesion of bacteria
hcp	hypothetical protein	Cell cycle regulation
clpV	clpB protein	Cell signaling
cf29a	hypothetical protein	Cell wall synthesis
wabG	acyltransferase	Synthesis of lipopolysaccharide
entB	isochorismatase	Transport of iron ions
rmpA	hypothetical protein	Biofilm ' s formation

## Sheet: Table S4
Table S4. CARD analysis results.
ORF_ID	ARO	Best Identities	Drug Class	Resistance Mechanism
PGB18_00580	3003369	98.73	elfamycin antibiotic	antibiotic target alteration
PGB18_24265	3003369	98.48	elfamycin antibiotic	antibiotic target alteration
PGB18_26040	3003890	95.25	fosfomycin	antibiotic target alteration
PGB18_01115	3003381	88.82	fluoroquinolone antibiotic; cephalosporin; glycylcycline; penam; tetracycline antibiotic; rifamycin antibiotic; phenicol antibiotic; triclosan	antibiotic target alteration; antibiotic efflux
PGB18_01110	3003511	87.85	fluoroquinolone antibiotic; monobactam; carbapenem; cephalosporin; glycylcycline; cephamycin; penam; tetracycline antibiotic; rifamycin antibiotic; phenicol antibiotic; triclosan; penem	antibiotic target alteration; antibiotic efflux; reduced permeability to antibiotic
PGB18_05870	3003373	83.8	fluoroquinolone antibiotic; cephalosporin; glycylcycline; penam; tetracycline antibiotic; rifamycin antibiotic; phenicol antibiotic; triclosan	antibiotic target alteration; antibiotic efflux
PGB18_26220	3003306	81.59	fluoroquinolone antibiotic	antibiotic target alteration
PGB18_22150	3004060	70	macrolide antibiotic; fluoroquinolone antibiotic; aminoglycoside antibiotic; cephalosporin; penam; tetracycline antibiotic; aminocoumarin antibiotic; diaminopyrimidine antibiotic; phenicol antibiotic	antibiotic efflux
PGB18_21355	3004153	66.67	para-aminosalicylic acid	antibiotic target alteration
PGB18_09565	3004060	62.5	macrolide antibiotic; fluoroquinolone antibiotic; aminoglycoside antibiotic; cephalosporin; penam; tetracycline antibiotic; aminocoumarin antibiotic; diaminopyrimidine antibiotic; phenicol antibiotic	antibiotic efflux
PGB18_15175	3003479	62.5	tetracycline antibiotic	antibiotic target alteration; antibiotic efflux
PGB18_02010	3004060	60	macrolide antibiotic; fluoroquinolone antibiotic; aminoglycoside antibiotic; cephalosporin; penam; tetracycline antibiotic; aminocoumarin antibiotic; diaminopyrimidine antibiotic; phenicol antibiotic	antibiotic efflux
PGB18_24270	3003735	59.14	fusidic acid	antibiotic target alteration
PGB18_17025	3003735	58.82	fusidic acid	antibiotic target alteration
PGB18_00615	3003283	58.38	rifamycin antibiotic	antibiotic target alteration; antibiotic target replacement
PGB18_09405	3004060	57.89	macrolide antibiotic; fluoroquinolone antibiotic; aminoglycoside antibiotic; cephalosporin; penam; tetracycline antibiotic; aminocoumarin antibiotic; diaminopyrimidine antibiotic; phenicol antibiotic	antibiotic efflux
PGB18_21410	3004060	57.89	macrolide antibiotic; fluoroquinolone antibiotic; aminoglycoside antibiotic; cephalosporin; penam; tetracycline antibiotic; aminocoumarin antibiotic; diaminopyrimidine antibiotic; phenicol antibiotic	antibiotic efflux
PGB18_12780	3003392	57.77	isoniazid	antibiotic target alteration
PGB18_18090	3003901	57.3	fosfomycin	antibiotic target alteration
PGB18_03135	3003511	55.77	fluoroquinolone antibiotic; monobactam; carbapenem; cephalosporin; glycylcycline; cephamycin; penam; tetracycline antibiotic; rifamycin antibiotic; phenicol antibiotic; triclosan; penem	antibiotic target alteration; antibiotic efflux; reduced permeability to antibiotic
PGB18_22775	3003582	54.21	peptide antibiotic	antibiotic target alteration
PGB18_16145	3003392	52.94	isoniazid	antibiotic target alteration
PGB18_24150	3003709	52.94	macrolide antibiotic; fluoroquinolone antibiotic; aminoglycoside antibiotic; carbapenem; cephalosporin; cephamycin; penam; tetracycline antibiotic; acridine dye; phenicol antibiotic	antibiotic efflux
PGB18_03720	3004446	52.72	cephalosporin; cephamycin; penam	antibiotic target alteration
PGB18_18060	3003995	51.38	fluoroquinolone antibiotic	antibiotic target alteration
PGB18_23605	3003776	50	fosfomycin	antibiotic target alteration
PGB18_06245	3003709	50	macrolide antibiotic; fluoroquinolone antibiotic; aminoglycoside antibiotic; carbapenem; cephalosporin; cephamycin; penam; tetracycline antibiotic; acridine dye; phenicol antibiotic	antibiotic efflux
PGB18_06545	3000814	50	fluoroquinolone antibiotic; diaminopyrimidine antibiotic; phenicol antibiotic	antibiotic efflux
PGB18_06950	3003511	49	fluoroquinolone antibiotic; monobactam; carbapenem; cephalosporin; glycylcycline; cephamycin; penam; tetracycline antibiotic; rifamycin antibiotic; phenicol antibiotic; triclosan; penem	antibiotic target alteration; antibiotic efflux; reduced permeability to antibiotic
PGB18_01245	3003306	47.83	fluoroquinolone antibiotic	antibiotic target alteration
PGB18_16310	3004060	47.62	macrolide antibiotic; fluoroquinolone antibiotic; aminoglycoside antibiotic; cephalosporin; penam; tetracycline antibiotic; aminocoumarin antibiotic; diaminopyrimidine antibiotic; phenicol antibiotic	antibiotic efflux
PGB18_02240	3000813	47.37	fluoroquinolone antibiotic; diaminopyrimidine antibiotic; phenicol antibiotic	antibiotic efflux
PGB18_12350	3004060	47.37	macrolide antibiotic; fluoroquinolone antibiotic; aminoglycoside antibiotic; cephalosporin; penam; tetracycline antibiotic; aminocoumarin antibiotic; diaminopyrimidine antibiotic; phenicol antibiotic	antibiotic efflux
PGB18_09870	3003776	47.22	fosfomycin	antibiotic target alteration
PGB18_13445	3003807	46.15	fluoroquinolone antibiotic; cephalosporin; glycylcycline; penam; tetracycline antibiotic; rifamycin antibiotic; phenicol antibiotic; triclosan	antibiotic target alteration; antibiotic efflux
PGB18_10845	3000819	45.83	macrolide antibiotic; fluoroquinolone antibiotic; monobactam; carbapenem; cephalosporin; cephamycin; penam; tetracycline antibiotic; peptide antibiotic; aminocoumarin antibiotic; diaminopyrimidine antibiotic; sulfonamide antibiotic; phenicol antibiotic; penem	antibiotic efflux
PGB18_04050	3003709	45.45	macrolide antibiotic; fluoroquinolone antibiotic; aminoglycoside antibiotic; carbapenem; cephalosporin; cephamycin; penam; tetracycline antibiotic; acridine dye; phenicol antibiotic	antibiotic efflux
PGB18_10300	3003511	45.45	fluoroquinolone antibiotic; monobactam; carbapenem; cephalosporin; glycylcycline; cephamycin; penam; tetracycline antibiotic; rifamycin antibiotic; phenicol antibiotic; triclosan; penem	antibiotic target alteration; antibiotic efflux; reduced permeability to antibiotic
PGB18_09080	3004721	45.4	pyrazinamide	antibiotic target alteration
PGB18_04945	3000814	45.16	fluoroquinolone antibiotic; diaminopyrimidine antibiotic; phenicol antibiotic	antibiotic efflux
PGB18_13520	3003807	44.83	fluoroquinolone antibiotic; cephalosporin; glycylcycline; penam; tetracycline antibiotic; rifamycin antibiotic; phenicol antibiotic; triclosan	antibiotic target alteration; antibiotic efflux
PGB18_15790	3003461	44.12	isoniazid	antibiotic target alteration
PGB18_03805	3003709	44	macrolide antibiotic; fluoroquinolone antibiotic; aminoglycoside antibiotic; carbapenem; cephalosporin; cephamycin; penam; tetracycline antibiotic; acridine dye; phenicol antibiotic	antibiotic efflux
PGB18_20595	3003807	44	fluoroquinolone antibiotic; cephalosporin; glycylcycline; penam; tetracycline antibiotic; rifamycin antibiotic; phenicol antibiotic; triclosan	antibiotic target alteration; antibiotic efflux
PGB18_25960	3004060	44	macrolide antibiotic; fluoroquinolone antibiotic; aminoglycoside antibiotic; cephalosporin; penam; tetracycline antibiotic; aminocoumarin antibiotic; diaminopyrimidine antibiotic; phenicol antibiotic	antibiotic efflux
PGB18_21430	3003889	43.75	fosfomycin	antibiotic target alteration
PGB18_26010	3004060	43.59	macrolide antibiotic; fluoroquinolone antibiotic; aminoglycoside antibiotic; cephalosporin; penam; tetracycline antibiotic; aminocoumarin antibiotic; diaminopyrimidine antibiotic; phenicol antibiotic	antibiotic efflux
PGB18_11840	3003511	43.27	fluoroquinolone antibiotic; monobactam; carbapenem; cephalosporin; glycylcycline; cephamycin; penam; tetracycline antibiotic; rifamycin antibiotic; phenicol antibiotic; triclosan; penem	antibiotic target alteration; antibiotic efflux; reduced permeability to antibiotic
PGB18_13830	3003511	42.86	fluoroquinolone antibiotic; monobactam; carbapenem; cephalosporin; glycylcycline; cephamycin; penam; tetracycline antibiotic; rifamycin antibiotic; phenicol antibiotic; triclosan; penem	antibiotic target alteration; antibiotic efflux; reduced permeability to antibiotic
PGB18_06780	3000818	42.42	macrolide antibiotic; fluoroquinolone antibiotic; monobactam; carbapenem; cephalosporin; cephamycin; penam; tetracycline antibiotic; peptide antibiotic; aminocoumarin antibiotic; diaminopyrimidine antibiotic; sulfonamide antibiotic; phenicol antibiotic; penem	antibiotic efflux
PGB18_15755	3003381	42.42	fluoroquinolone antibiotic; cephalosporin; glycylcycline; penam; tetracycline antibiotic; rifamycin antibiotic; phenicol antibiotic; triclosan	antibiotic target alteration; antibiotic efflux
PGB18_07855	3003807	42.31	fluoroquinolone antibiotic; cephalosporin; glycylcycline; penam; tetracycline antibiotic; rifamycin antibiotic; phenicol antibiotic; triclosan	antibiotic target alteration; antibiotic efflux
PGB18_24645	3003511	41.67	fluoroquinolone antibiotic; monobactam; carbapenem; cephalosporin; glycylcycline; cephamycin; penam; tetracycline antibiotic; rifamycin antibiotic; phenicol antibiotic; triclosan; penem	antibiotic target alteration; antibiotic efflux; reduced permeability to antibiotic
PGB18_04205	3000819	41.46	macrolide antibiotic; fluoroquinolone antibiotic; monobactam; carbapenem; cephalosporin; cephamycin; penam; tetracycline antibiotic; peptide antibiotic; aminocoumarin antibiotic; diaminopyrimidine antibiotic; sulfonamide antibiotic; phenicol antibiotic; penem	antibiotic efflux
PGB18_02995	3003381	41.38	fluoroquinolone antibiotic; cephalosporin; glycylcycline; penam; tetracycline antibiotic; rifamycin antibiotic; phenicol antibiotic; triclosan	antibiotic target alteration; antibiotic efflux
PGB18_03900	3000819	41.38	macrolide antibiotic; fluoroquinolone antibiotic; monobactam; carbapenem; cephalosporin; cephamycin; penam; tetracycline antibiotic; peptide antibiotic; aminocoumarin antibiotic; diaminopyrimidine antibiotic; sulfonamide antibiotic; phenicol antibiotic; penem	antibiotic efflux
PGB18_06135	3000813	41.38	fluoroquinolone antibiotic; diaminopyrimidine antibiotic; phenicol antibiotic	antibiotic efflux
PGB18_02265	3003381	41.18	fluoroquinolone antibiotic; cephalosporin; glycylcycline; penam; tetracycline antibiotic; rifamycin antibiotic; phenicol antibiotic; triclosan	antibiotic target alteration; antibiotic efflux
PGB18_14800	3004060	41.03	macrolide antibiotic; fluoroquinolone antibiotic; aminoglycoside antibiotic; cephalosporin; penam; tetracycline antibiotic; aminocoumarin antibiotic; diaminopyrimidine antibiotic; phenicol antibiotic	antibiotic efflux
PGB18_03375	3003479	40.91	tetracycline antibiotic	antibiotic target alteration; antibiotic efflux
PGB18_09030	3004060	40.91	macrolide antibiotic; fluoroquinolone antibiotic; aminoglycoside antibiotic; cephalosporin; penam; tetracycline antibiotic; aminocoumarin antibiotic; diaminopyrimidine antibiotic; phenicol antibiotic	antibiotic efflux
PGB18_07495	3000814	40.82	fluoroquinolone antibiotic; diaminopyrimidine antibiotic; phenicol antibiotic	antibiotic efflux
PGB18_12890	3000818	40.62	macrolide antibiotic; fluoroquinolone antibiotic; monobactam; carbapenem; cephalosporin; cephamycin; penam; tetracycline antibiotic; peptide antibiotic; aminocoumarin antibiotic; diaminopyrimidine antibiotic; sulfonamide antibiotic; phenicol antibiotic; penem	antibiotic efflux
PGB18_12990	3000814	40.32	fluoroquinolone antibiotic; diaminopyrimidine antibiotic; phenicol antibiotic	antibiotic efflux
PGB18_10185	3000818	40.26	macrolide antibiotic; fluoroquinolone antibiotic; monobactam; carbapenem; cephalosporin; cephamycin; penam; tetracycline antibiotic; peptide antibiotic; aminocoumarin antibiotic; diaminopyrimidine antibiotic; sulfonamide antibiotic; phenicol antibiotic; penem	antibiotic efflux
PGB18_06710	3004060	40	macrolide antibiotic; fluoroquinolone antibiotic; aminoglycoside antibiotic; cephalosporin; penam; tetracycline antibiotic; aminocoumarin antibiotic; diaminopyrimidine antibiotic; phenicol antibiotic	antibiotic efflux
PGB18_23505	3003370	39.85	elfamycin antibiotic	antibiotic target alteration
PGB18_22965	3000818	39.29	macrolide antibiotic; fluoroquinolone antibiotic; monobactam; carbapenem; cephalosporin; cephamycin; penam; tetracycline antibiotic; peptide antibiotic; aminocoumarin antibiotic; diaminopyrimidine antibiotic; sulfonamide antibiotic; phenicol antibiotic; penem	antibiotic efflux
PGB18_17165	3003381	39.29	fluoroquinolone antibiotic; cephalosporin; glycylcycline; penam; tetracycline antibiotic; rifamycin antibiotic; phenicol antibiotic; triclosan	antibiotic target alteration; antibiotic efflux
PGB18_11655	3000814	39.22	fluoroquinolone antibiotic; diaminopyrimidine antibiotic; phenicol antibiotic	antibiotic efflux
PGB18_22795	3004562	39.17	fluoroquinolone antibiotic	antibiotic target alteration
PGB18_21250	3003283	39.13	rifamycin antibiotic	antibiotic target alteration; antibiotic target replacement
PGB18_22035	3000814	38.71	fluoroquinolone antibiotic; diaminopyrimidine antibiotic; phenicol antibiotic	antibiotic efflux
PGB18_14100	3000813	38.64	fluoroquinolone antibiotic; diaminopyrimidine antibiotic; phenicol antibiotic	antibiotic efflux
PGB18_10850	3003383	38.24	fluoroquinolone antibiotic; monobactam; carbapenem; cephalosporin; glycylcycline; cephamycin; penam; tetracycline antibiotic; rifamycin antibiotic; phenicol antibiotic; triclosan; penem	antibiotic target alteration; antibiotic efflux; reduced permeability to antibiotic
PGB18_20925	3004153	38.1	para-aminosalicylic acid	antibiotic target alteration
PGB18_04310	3000506	38.1	macrolide antibiotic; fluoroquinolone antibiotic; monobactam; carbapenem; cephalosporin; cephamycin; penam; tetracycline antibiotic; peptide antibiotic; aminocoumarin antibiotic; diaminopyrimidine antibiotic; sulfonamide antibiotic; phenicol antibiotic; penem	antibiotic target alteration; antibiotic efflux
PGB18_09625	3003381	38.1	fluoroquinolone antibiotic; cephalosporin; glycylcycline; penam; tetracycline antibiotic; rifamycin antibiotic; phenicol antibiotic; triclosan	antibiotic target alteration; antibiotic efflux
PGB18_13050	3003901	37.96	fosfomycin	antibiotic target alteration
PGB18_20500	3003392	37.93	isoniazid	antibiotic target alteration
PGB18_11575	3003389	37.78	sulfone antibiotic	antibiotic target alteration
PGB18_17435	3003709	37.78	macrolide antibiotic; fluoroquinolone antibiotic; aminoglycoside antibiotic; carbapenem; cephalosporin; cephamycin; penam; tetracycline antibiotic; acridine dye; phenicol antibiotic	antibiotic efflux
PGB18_12120	3000813	37.66	fluoroquinolone antibiotic; diaminopyrimidine antibiotic; phenicol antibiotic	antibiotic efflux
PGB18_22230	3000814	37.5	fluoroquinolone antibiotic; diaminopyrimidine antibiotic; phenicol antibiotic	antibiotic efflux
PGB18_08775	3003582	37.44	peptide antibiotic	antibiotic target alteration
PGB18_23985	3003373	37.38	fluoroquinolone antibiotic; cephalosporin; glycylcycline; penam; tetracycline antibiotic; rifamycin antibiotic; phenicol antibiotic; triclosan	antibiotic target alteration; antibiotic efflux
PGB18_26045	3003901	37.35	fosfomycin	antibiotic target alteration
PGB18_20370	3004060	37.21	macrolide antibiotic; fluoroquinolone antibiotic; aminoglycoside antibiotic; cephalosporin; penam; tetracycline antibiotic; aminocoumarin antibiotic; diaminopyrimidine antibiotic; phenicol antibiotic	antibiotic efflux
PGB18_01365	3000813	37.14	fluoroquinolone antibiotic; diaminopyrimidine antibiotic; phenicol antibiotic	antibiotic efflux
PGB18_10475	3003511	37.04	fluoroquinolone antibiotic; monobactam; carbapenem; cephalosporin; glycylcycline; cephamycin; penam; tetracycline antibiotic; rifamycin antibiotic; phenicol antibiotic; triclosan; penem	antibiotic target alteration; antibiotic efflux; reduced permeability to antibiotic
PGB18_22170	3003381	36.96	fluoroquinolone antibiotic; cephalosporin; glycylcycline; penam; tetracycline antibiotic; rifamycin antibiotic; phenicol antibiotic; triclosan	antibiotic target alteration; antibiotic efflux
PGB18_20610	3003463	36.81	isoniazid	antibiotic target alteration
PGB18_15590	3003361	36.67	elfamycin antibiotic	antibiotic target alteration
PGB18_19500	3000814	36.67	fluoroquinolone antibiotic; diaminopyrimidine antibiotic; phenicol antibiotic	antibiotic efflux
PGB18_20450	3003043	36.59	cephalosporin; cephamycin; penam	antibiotic target alteration
PGB18_21445	3003381	36.54	fluoroquinolone antibiotic; cephalosporin; glycylcycline; penam; tetracycline antibiotic; rifamycin antibiotic; phenicol antibiotic; triclosan	antibiotic target alteration; antibiotic efflux
PGB18_10590	3003394	36.41	pyrazinamide	antibiotic target alteration
PGB18_01360	3003807	36.36	fluoroquinolone antibiotic; cephalosporin; glycylcycline; penam; tetracycline antibiotic; rifamycin antibiotic; phenicol antibiotic; triclosan	antibiotic target alteration; antibiotic efflux
PGB18_13110	3000813	36.36	fluoroquinolone antibiotic; diaminopyrimidine antibiotic; phenicol antibiotic	antibiotic efflux
PGB18_25855	3000813	36.23	fluoroquinolone antibiotic; diaminopyrimidine antibiotic; phenicol antibiotic	antibiotic efflux
PGB18_10960	3000814	36.11	fluoroquinolone antibiotic; diaminopyrimidine antibiotic; phenicol antibiotic	antibiotic efflux
PGB18_14875	3003709	35.9	macrolide antibiotic; fluoroquinolone antibiotic; aminoglycoside antibiotic; carbapenem; cephalosporin; cephamycin; penam; tetracycline antibiotic; acridine dye; phenicol antibiotic	antibiotic efflux
PGB18_01310	3003378	35.85	fluoroquinolone antibiotic; cephalosporin; glycylcycline; penam; tetracycline antibiotic; rifamycin antibiotic; phenicol antibiotic; triclosan	antibiotic target alteration; antibiotic efflux
PGB18_06315	3000818	35.77	macrolide antibiotic; fluoroquinolone antibiotic; monobactam; carbapenem; cephalosporin; cephamycin; penam; tetracycline antibiotic; peptide antibiotic; aminocoumarin antibiotic; diaminopyrimidine antibiotic; sulfonamide antibiotic; phenicol antibiotic; penem	antibiotic efflux
PGB18_07225	3003709	35.71	macrolide antibiotic; fluoroquinolone antibiotic; aminoglycoside antibiotic; carbapenem; cephalosporin; cephamycin; penam; tetracycline antibiotic; acridine dye; phenicol antibiotic	antibiotic efflux
PGB18_14925	3000819	35.71	macrolide antibiotic; fluoroquinolone antibiotic; monobactam; carbapenem; cephalosporin; cephamycin; penam; tetracycline antibiotic; peptide antibiotic; aminocoumarin antibiotic; diaminopyrimidine antibiotic; sulfonamide antibiotic; phenicol antibiotic; penem	antibiotic efflux
PGB18_20200	3003511	35.56	fluoroquinolone antibiotic; monobactam; carbapenem; cephalosporin; glycylcycline; cephamycin; penam; tetracycline antibiotic; rifamycin antibiotic; phenicol antibiotic; triclosan; penem	antibiotic target alteration; antibiotic efflux; reduced permeability to antibiotic
PGB18_15720	3003381	35.51	fluoroquinolone antibiotic; cephalosporin; glycylcycline; penam; tetracycline antibiotic; rifamycin antibiotic; phenicol antibiotic; triclosan	antibiotic target alteration; antibiotic efflux
PGB18_02790	3003394	35.48	pyrazinamide	antibiotic target alteration
PGB18_09355	3003511	35.29	fluoroquinolone antibiotic; monobactam; carbapenem; cephalosporin; glycylcycline; cephamycin; penam; tetracycline antibiotic; rifamycin antibiotic; phenicol antibiotic; triclosan; penem	antibiotic target alteration; antibiotic efflux; reduced permeability to antibiotic
PGB18_16380	3003394	35.19	pyrazinamide	antibiotic target alteration
PGB18_02635	3000506	35.19	macrolide antibiotic; fluoroquinolone antibiotic; monobactam; carbapenem; cephalosporin; cephamycin; penam; tetracycline antibiotic; peptide antibiotic; aminocoumarin antibiotic; diaminopyrimidine antibiotic; sulfonamide antibiotic; phenicol antibiotic; penem	antibiotic target alteration; antibiotic efflux
PGB18_09900	3000819	35.19	macrolide antibiotic; fluoroquinolone antibiotic; monobactam; carbapenem; cephalosporin; cephamycin; penam; tetracycline antibiotic; peptide antibiotic; aminocoumarin antibiotic; diaminopyrimidine antibiotic; sulfonamide antibiotic; phenicol antibiotic; penem	antibiotic efflux
PGB18_16885	3000818	35	macrolide antibiotic; fluoroquinolone antibiotic; monobactam; carbapenem; cephalosporin; cephamycin; penam; tetracycline antibiotic; peptide antibiotic; aminocoumarin antibiotic; diaminopyrimidine antibiotic; sulfonamide antibiotic; phenicol antibiotic; penem	antibiotic efflux
PGB18_12530	3000819	34.57	macrolide antibiotic; fluoroquinolone antibiotic; monobactam; carbapenem; cephalosporin; cephamycin; penam; tetracycline antibiotic; peptide antibiotic; aminocoumarin antibiotic; diaminopyrimidine antibiotic; sulfonamide antibiotic; phenicol antibiotic; penem	antibiotic efflux
PGB18_11480	3004721	34.48	pyrazinamide	antibiotic target alteration
PGB18_20795	3003479	34.48	tetracycline antibiotic	antibiotic target alteration; antibiotic efflux
PGB18_08265	3003479	34.43	tetracycline antibiotic	antibiotic target alteration; antibiotic efflux
PGB18_09785	3000819	34.38	macrolide antibiotic; fluoroquinolone antibiotic; monobactam; carbapenem; cephalosporin; cephamycin; penam; tetracycline antibiotic; peptide antibiotic; aminocoumarin antibiotic; diaminopyrimidine antibiotic; sulfonamide antibiotic; phenicol antibiotic; penem	antibiotic efflux
PGB18_16540	3003323	34.36	peptide antibiotic	antibiotic target alteration
PGB18_07950	3003327	34.33	polyamine antibiotic	antibiotic target alteration
PGB18_12725	3003326	34.33	polyamine antibiotic	antibiotic target alteration
PGB18_10180	3003463	34.29	isoniazid	antibiotic target alteration
PGB18_05390	3003368	34.21	elfamycin antibiotic	antibiotic target alteration
PGB18_16125	3004832	34.19	cephalosporin; cephamycin; penam	antibiotic target alteration
PGB18_22520	3003383	34.12	fluoroquinolone antibiotic; monobactam; carbapenem; cephalosporin; glycylcycline; cephamycin; penam; tetracycline antibiotic; rifamycin antibiotic; phenicol antibiotic; triclosan; penem	antibiotic target alteration; antibiotic efflux; reduced permeability to antibiotic
PGB18_22345	3000813	34.07	fluoroquinolone antibiotic; diaminopyrimidine antibiotic; phenicol antibiotic	antibiotic efflux
PGB18_01970	3003283	34.04	rifamycin antibiotic	antibiotic target alteration; antibiotic target replacement
PGB18_10685	3000813	34	fluoroquinolone antibiotic; diaminopyrimidine antibiotic; phenicol antibiotic	antibiotic efflux
PGB18_21770	3000813	33.93	fluoroquinolone antibiotic; diaminopyrimidine antibiotic; phenicol antibiotic	antibiotic efflux
PGB18_17520	3000814	33.9	fluoroquinolone antibiotic; diaminopyrimidine antibiotic; phenicol antibiotic	antibiotic efflux
PGB18_26430	3003470	33.81	aminoglycoside antibiotic	antibiotic target alteration
PGB18_14655	3003807	33.33	fluoroquinolone antibiotic; cephalosporin; glycylcycline; penam; tetracycline antibiotic; rifamycin antibiotic; phenicol antibiotic; triclosan	antibiotic target alteration; antibiotic efflux
PGB18_17455	3003389	33.33	sulfone antibiotic	antibiotic target alteration
PGB18_20075	3003392	33.33	isoniazid	antibiotic target alteration
PGB18_02685	3000813	33.33	fluoroquinolone antibiotic; diaminopyrimidine antibiotic; phenicol antibiotic	antibiotic efflux
PGB18_05650	3003807	33.33	fluoroquinolone antibiotic; cephalosporin; glycylcycline; penam; tetracycline antibiotic; rifamycin antibiotic; phenicol antibiotic; triclosan	antibiotic target alteration; antibiotic efflux
PGB18_06585	3003479	33.33	tetracycline antibiotic	antibiotic target alteration; antibiotic efflux
PGB18_12660	3003511	33.33	fluoroquinolone antibiotic; monobactam; carbapenem; cephalosporin; glycylcycline; cephamycin; penam; tetracycline antibiotic; rifamycin antibiotic; phenicol antibiotic; triclosan; penem	antibiotic target alteration; antibiotic efflux; reduced permeability to antibiotic
PGB18_16565	3003709	33.33	macrolide antibiotic; fluoroquinolone antibiotic; aminoglycoside antibiotic; carbapenem; cephalosporin; cephamycin; penam; tetracycline antibiotic; acridine dye; phenicol antibiotic	antibiotic efflux
PGB18_16850	3003479	33.33	tetracycline antibiotic	antibiotic target alteration; antibiotic efflux
PGB18_01015	3000813	33.06	fluoroquinolone antibiotic; diaminopyrimidine antibiotic; phenicol antibiotic	antibiotic efflux
PGB18_17590	3003893	33.01	fosfomycin	antibiotic target alteration
PGB18_17780	3003378	32.93	fluoroquinolone antibiotic; cephalosporin; glycylcycline; penam; tetracycline antibiotic; rifamycin antibiotic; phenicol antibiotic; triclosan	antibiotic target alteration; antibiotic efflux
PGB18_12620	3003761	32.79	macrolide antibiotic; lincosamide antibiotic; streptogramin antibiotic; tetracycline antibiotic; oxazolidinone antibiotic; phenicol antibiotic; pleuromutilin antibiotic	antibiotic target protection
PGB18_00195	3003361	32.69	elfamycin antibiotic	antibiotic target alteration
PGB18_03405	3000814	32.69	fluoroquinolone antibiotic; diaminopyrimidine antibiotic; phenicol antibiotic	antibiotic efflux
PGB18_13275	3000813	32.67	fluoroquinolone antibiotic; diaminopyrimidine antibiotic; phenicol antibiotic	antibiotic efflux
PGB18_03245	3000814	32.65	fluoroquinolone antibiotic; diaminopyrimidine antibiotic; phenicol antibiotic	antibiotic efflux
PGB18_09640	3003511	32.65	fluoroquinolone antibiotic; monobactam; carbapenem; cephalosporin; glycylcycline; cephamycin; penam; tetracycline antibiotic; rifamycin antibiotic; phenicol antibiotic; triclosan; penem	antibiotic target alteration; antibiotic efflux; reduced permeability to antibiotic
PGB18_26580	3003893	32.53	fosfomycin	antibiotic target alteration
PGB18_15875	3003511	32.53	fluoroquinolone antibiotic; monobactam; carbapenem; cephalosporin; glycylcycline; cephamycin; penam; tetracycline antibiotic; rifamycin antibiotic; phenicol antibiotic; triclosan; penem	antibiotic target alteration; antibiotic efflux; reduced permeability to antibiotic
PGB18_21030	3003511	32.43	fluoroquinolone antibiotic; monobactam; carbapenem; cephalosporin; glycylcycline; cephamycin; penam; tetracycline antibiotic; rifamycin antibiotic; phenicol antibiotic; triclosan; penem	antibiotic target alteration; antibiotic efflux; reduced permeability to antibiotic
PGB18_06265	3000813	32.35	fluoroquinolone antibiotic; diaminopyrimidine antibiotic; phenicol antibiotic	antibiotic efflux
PGB18_12215	3003511	32.32	fluoroquinolone antibiotic; monobactam; carbapenem; cephalosporin; glycylcycline; cephamycin; penam; tetracycline antibiotic; rifamycin antibiotic; phenicol antibiotic; triclosan; penem	antibiotic target alteration; antibiotic efflux; reduced permeability to antibiotic
PGB18_16670	3000814	32.31	fluoroquinolone antibiotic; diaminopyrimidine antibiotic; phenicol antibiotic	antibiotic efflux
PGB18_01775	3000818	32.31	macrolide antibiotic; fluoroquinolone antibiotic; monobactam; carbapenem; cephalosporin; cephamycin; penam; tetracycline antibiotic; peptide antibiotic; aminocoumarin antibiotic; diaminopyrimidine antibiotic; sulfonamide antibiotic; phenicol antibiotic; penem	antibiotic efflux
PGB18_07115	3000818	32.2	macrolide antibiotic; fluoroquinolone antibiotic; monobactam; carbapenem; cephalosporin; cephamycin; penam; tetracycline antibiotic; peptide antibiotic; aminocoumarin antibiotic; diaminopyrimidine antibiotic; sulfonamide antibiotic; phenicol antibiotic; penem	antibiotic efflux
PGB18_01415	3003305	32.14	fluoroquinolone antibiotic	antibiotic target alteration
PGB18_09860	3000506	32.14	macrolide antibiotic; fluoroquinolone antibiotic; monobactam; carbapenem; cephalosporin; cephamycin; penam; tetracycline antibiotic; peptide antibiotic; aminocoumarin antibiotic; diaminopyrimidine antibiotic; sulfonamide antibiotic; phenicol antibiotic; penem	antibiotic target alteration; antibiotic efflux
PGB18_27010	3003807	32.08	fluoroquinolone antibiotic; cephalosporin; glycylcycline; penam; tetracycline antibiotic; rifamycin antibiotic; phenicol antibiotic; triclosan	antibiotic target alteration; antibiotic efflux
PGB18_13870	3003461	32	isoniazid	antibiotic target alteration
PGB18_11870	3003511	32	fluoroquinolone antibiotic; monobactam; carbapenem; cephalosporin; glycylcycline; cephamycin; penam; tetracycline antibiotic; rifamycin antibiotic; phenicol antibiotic; triclosan; penem	antibiotic target alteration; antibiotic efflux; reduced permeability to antibiotic
PGB18_12820	3003807	32	fluoroquinolone antibiotic; cephalosporin; glycylcycline; penam; tetracycline antibiotic; rifamycin antibiotic; phenicol antibiotic; triclosan	antibiotic target alteration; antibiotic efflux
PGB18_21415	3000813	31.96	fluoroquinolone antibiotic; diaminopyrimidine antibiotic; phenicol antibiotic	antibiotic efflux
PGB18_24465	3004835	31.91	cephalosporin; cephamycin; penam	antibiotic target alteration
PGB18_03640	3000814	31.91	fluoroquinolone antibiotic; diaminopyrimidine antibiotic; phenicol antibiotic	antibiotic efflux
PGB18_16170	3000813	31.91	fluoroquinolone antibiotic; diaminopyrimidine antibiotic; phenicol antibiotic	antibiotic efflux
PGB18_13065	3003761	31.82	macrolide antibiotic; lincosamide antibiotic; streptogramin antibiotic; tetracycline antibiotic; oxazolidinone antibiotic; phenicol antibiotic; pleuromutilin antibiotic	antibiotic target protection
PGB18_01085	3003511	31.78	fluoroquinolone antibiotic; monobactam; carbapenem; cephalosporin; glycylcycline; cephamycin; penam; tetracycline antibiotic; rifamycin antibiotic; phenicol antibiotic; triclosan; penem	antibiotic target alteration; antibiotic efflux; reduced permeability to antibiotic
PGB18_03880	3003778	31.71	isoniazid	antibiotic target alteration
PGB18_19195	3000813	31.67	fluoroquinolone antibiotic; diaminopyrimidine antibiotic; phenicol antibiotic	antibiotic efflux
PGB18_26800	3003511	31.63	fluoroquinolone antibiotic; monobactam; carbapenem; cephalosporin; glycylcycline; cephamycin; penam; tetracycline antibiotic; rifamycin antibiotic; phenicol antibiotic; triclosan; penem	antibiotic target alteration; antibiotic efflux; reduced permeability to antibiotic
PGB18_08535	3003479	31.58	tetracycline antibiotic	antibiotic target alteration; antibiotic efflux
PGB18_24735	3000818	31.58	macrolide antibiotic; fluoroquinolone antibiotic; monobactam; carbapenem; cephalosporin; cephamycin; penam; tetracycline antibiotic; peptide antibiotic; aminocoumarin antibiotic; diaminopyrimidine antibiotic; sulfonamide antibiotic; phenicol antibiotic; penem	antibiotic efflux
PGB18_24830	3003807	31.58	fluoroquinolone antibiotic; cephalosporin; glycylcycline; penam; tetracycline antibiotic; rifamycin antibiotic; phenicol antibiotic; triclosan	antibiotic target alteration; antibiotic efflux
PGB18_23200	3000813	31.52	fluoroquinolone antibiotic; diaminopyrimidine antibiotic; phenicol antibiotic	antibiotic efflux
PGB18_01355	3004060	31.48	macrolide antibiotic; fluoroquinolone antibiotic; aminoglycoside antibiotic; cephalosporin; penam; tetracycline antibiotic; aminocoumarin antibiotic; diaminopyrimidine antibiotic; phenicol antibiotic	antibiotic efflux
PGB18_04225	3003807	31.48	fluoroquinolone antibiotic; cephalosporin; glycylcycline; penam; tetracycline antibiotic; rifamycin antibiotic; phenicol antibiotic; triclosan	antibiotic target alteration; antibiotic efflux
PGB18_06615	3003778	31.37	isoniazid	antibiotic target alteration
PGB18_24490	3003043	31.3	cephalosporin; cephamycin; penam	antibiotic target alteration
PGB18_14305	3003458	31.17	ethionamide	antibiotic target alteration
PGB18_11255	3000813	31.11	fluoroquinolone antibiotic; diaminopyrimidine antibiotic; phenicol antibiotic	antibiotic efflux
PGB18_26805	3003511	31.07	fluoroquinolone antibiotic; monobactam; carbapenem; cephalosporin; glycylcycline; cephamycin; penam; tetracycline antibiotic; rifamycin antibiotic; phenicol antibiotic; triclosan; penem	antibiotic target alteration; antibiotic efflux; reduced permeability to antibiotic
PGB18_06940	3003807	31.03	fluoroquinolone antibiotic; cephalosporin; glycylcycline; penam; tetracycline antibiotic; rifamycin antibiotic; phenicol antibiotic; triclosan	antibiotic target alteration; antibiotic efflux
PGB18_12045	3003378	31.03	fluoroquinolone antibiotic; cephalosporin; glycylcycline; penam; tetracycline antibiotic; rifamycin antibiotic; phenicol antibiotic; triclosan	antibiotic target alteration; antibiotic efflux
PGB18_20180	3003378	30.99	fluoroquinolone antibiotic; cephalosporin; glycylcycline; penam; tetracycline antibiotic; rifamycin antibiotic; phenicol antibiotic; triclosan	antibiotic target alteration; antibiotic efflux
PGB18_17550	3003807	30.95	fluoroquinolone antibiotic; cephalosporin; glycylcycline; penam; tetracycline antibiotic; rifamycin antibiotic; phenicol antibiotic; triclosan	antibiotic target alteration; antibiotic efflux
PGB18_10905	3003511	30.84	fluoroquinolone antibiotic; monobactam; carbapenem; cephalosporin; glycylcycline; cephamycin; penam; tetracycline antibiotic; rifamycin antibiotic; phenicol antibiotic; triclosan; penem	antibiotic target alteration; antibiotic efflux; reduced permeability to antibiotic
PGB18_24565	3003458	30.77	ethionamide	antibiotic target alteration
PGB18_00810	3000813	30.77	fluoroquinolone antibiotic; diaminopyrimidine antibiotic; phenicol antibiotic	antibiotic efflux
PGB18_11305	3003511	30.77	fluoroquinolone antibiotic; monobactam; carbapenem; cephalosporin; glycylcycline; cephamycin; penam; tetracycline antibiotic; rifamycin antibiotic; phenicol antibiotic; triclosan; penem	antibiotic target alteration; antibiotic efflux; reduced permeability to antibiotic
PGB18_17685	3000819	30.77	macrolide antibiotic; fluoroquinolone antibiotic; monobactam; carbapenem; cephalosporin; cephamycin; penam; tetracycline antibiotic; peptide antibiotic; aminocoumarin antibiotic; diaminopyrimidine antibiotic; sulfonamide antibiotic; phenicol antibiotic; penem	antibiotic efflux
PGB18_18535	3003381	30.77	fluoroquinolone antibiotic; cephalosporin; glycylcycline; penam; tetracycline antibiotic; rifamycin antibiotic; phenicol antibiotic; triclosan	antibiotic target alteration; antibiotic efflux
PGB18_19160	3000814	30.77	fluoroquinolone antibiotic; diaminopyrimidine antibiotic; phenicol antibiotic	antibiotic efflux
PGB18_23120	3003761	30.67	macrolide antibiotic; lincosamide antibiotic; streptogramin antibiotic; tetracycline antibiotic; oxazolidinone antibiotic; phenicol antibiotic; pleuromutilin antibiotic	antibiotic target protection
PGB18_25205	3003761	30.67	macrolide antibiotic; lincosamide antibiotic; streptogramin antibiotic; tetracycline antibiotic; oxazolidinone antibiotic; phenicol antibiotic; pleuromutilin antibiotic	antibiotic target protection
PGB18_19335	3000818	30.61	macrolide antibiotic; fluoroquinolone antibiotic; monobactam; carbapenem; cephalosporin; cephamycin; penam; tetracycline antibiotic; peptide antibiotic; aminocoumarin antibiotic; diaminopyrimidine antibiotic; sulfonamide antibiotic; phenicol antibiotic; penem	antibiotic efflux
PGB18_03760	3003970	30.56	glycopeptide antibiotic	antibiotic target alteration
PGB18_17420	3003761	30.56	macrolide antibiotic; lincosamide antibiotic; streptogramin antibiotic; tetracycline antibiotic; oxazolidinone antibiotic; phenicol antibiotic; pleuromutilin antibiotic	antibiotic target protection
PGB18_00160	3000814	30.53	fluoroquinolone antibiotic; diaminopyrimidine antibiotic; phenicol antibiotic	antibiotic efflux
PGB18_20715	3000506	30.47	macrolide antibiotic; fluoroquinolone antibiotic; monobactam; carbapenem; cephalosporin; cephamycin; penam; tetracycline antibiotic; peptide antibiotic; aminocoumarin antibiotic; diaminopyrimidine antibiotic; sulfonamide antibiotic; phenicol antibiotic; penem	antibiotic target alteration; antibiotic efflux
PGB18_26095	3000814	30.43	fluoroquinolone antibiotic; diaminopyrimidine antibiotic; phenicol antibiotic	antibiotic efflux
PGB18_21610	3003378	30.39	fluoroquinolone antibiotic; cephalosporin; glycylcycline; penam; tetracycline antibiotic; rifamycin antibiotic; phenicol antibiotic; triclosan	antibiotic target alteration; antibiotic efflux
PGB18_02605	3000814	30.34	fluoroquinolone antibiotic; diaminopyrimidine antibiotic; phenicol antibiotic	antibiotic efflux
PGB18_25605	3000813	30.3	fluoroquinolone antibiotic; diaminopyrimidine antibiotic; phenicol antibiotic	antibiotic efflux
PGB18_03655	3003775	30.26	fosfomycin	antibiotic target alteration
PGB18_20470	3003479	30.25	tetracycline antibiotic	antibiotic target alteration; antibiotic efflux
PGB18_16805	3003028	30.23	lincosamide antibiotic	antibiotic target alteration; antibiotic efflux
PGB18_21590	3003378	30.23	fluoroquinolone antibiotic; cephalosporin; glycylcycline; penam; tetracycline antibiotic; rifamycin antibiotic; phenicol antibiotic; triclosan	antibiotic target alteration; antibiotic efflux
PGB18_05545	3003463	30.19	isoniazid	antibiotic target alteration
PGB18_26435	3003390	30.19	monobactam; carbapenem; cephalosporin; cephamycin; penam; penem	reduced permeability to antibiotic
PGB18_04150	3003043	30	cephalosporin; cephamycin; penam	antibiotic target alteration
PGB18_11345	3003511	30	fluoroquinolone antibiotic; monobactam; carbapenem; cephalosporin; glycylcycline; cephamycin; penam; tetracycline antibiotic; rifamycin antibiotic; phenicol antibiotic; triclosan; penem	antibiotic target alteration; antibiotic efflux; reduced permeability to antibiotic
PGB18_17640	3000813	30	fluoroquinolone antibiotic; diaminopyrimidine antibiotic; phenicol antibiotic	antibiotic efflux
PGB18_18635	3003479	30	tetracycline antibiotic	antibiotic target alteration; antibiotic efflux
PGB18_22220	3000813	30	fluoroquinolone antibiotic; diaminopyrimidine antibiotic; phenicol antibiotic	antibiotic efflux
PGB18_23060	3004060	30	macrolide antibiotic; fluoroquinolone antibiotic; aminoglycoside antibiotic; cephalosporin; penam; tetracycline antibiotic; aminocoumarin antibiotic; diaminopyrimidine antibiotic; phenicol antibiotic	antibiotic efflux
PGB18_25630	3003807	29.85	fluoroquinolone antibiotic; cephalosporin; glycylcycline; penam; tetracycline antibiotic; rifamycin antibiotic; phenicol antibiotic; triclosan	antibiotic target alteration; antibiotic efflux
PGB18_25845	3000813	29.83	fluoroquinolone antibiotic; diaminopyrimidine antibiotic; phenicol antibiotic	antibiotic efflux
PGB18_20910	3003893	29.82	fosfomycin	antibiotic target alteration
PGB18_24100	3003381	29.82	fluoroquinolone antibiotic; cephalosporin; glycylcycline; penam; tetracycline antibiotic; rifamycin antibiotic; phenicol antibiotic; triclosan	antibiotic target alteration; antibiotic efflux
PGB18_25505	3003361	29.81	elfamycin antibiotic	antibiotic target alteration
PGB18_25370	3003511	29.79	fluoroquinolone antibiotic; monobactam; carbapenem; cephalosporin; glycylcycline; cephamycin; penam; tetracycline antibiotic; rifamycin antibiotic; phenicol antibiotic; triclosan; penem	antibiotic target alteration; antibiotic efflux; reduced permeability to antibiotic
PGB18_10760	3003511	29.76	fluoroquinolone antibiotic; monobactam; carbapenem; cephalosporin; glycylcycline; cephamycin; penam; tetracycline antibiotic; rifamycin antibiotic; phenicol antibiotic; triclosan; penem	antibiotic target alteration; antibiotic efflux; reduced permeability to antibiotic
PGB18_10625	3003309	29.73	fluoroquinolone antibiotic	antibiotic target alteration
PGB18_06370	3000814	29.73	fluoroquinolone antibiotic; diaminopyrimidine antibiotic; phenicol antibiotic	antibiotic efflux
PGB18_26960	3003511	29.7	fluoroquinolone antibiotic; monobactam; carbapenem; cephalosporin; glycylcycline; cephamycin; penam; tetracycline antibiotic; rifamycin antibiotic; phenicol antibiotic; triclosan; penem	antibiotic target alteration; antibiotic efflux; reduced permeability to antibiotic
PGB18_05920	3000813	29.69	fluoroquinolone antibiotic; diaminopyrimidine antibiotic; phenicol antibiotic	antibiotic efflux
PGB18_24640	3003394	29.51	pyrazinamide	antibiotic target alteration
PGB18_25405	3003368	29.49	elfamycin antibiotic	antibiotic target alteration
PGB18_07805	3003893	29.46	fosfomycin	antibiotic target alteration
PGB18_01225	3004045	29.41	isoniazid; triclosan	antibiotic target alteration
PGB18_15265	3003394	29.41	pyrazinamide	antibiotic target alteration
PGB18_16780	3003393	29.23	isoniazid	antibiotic target alteration
PGB18_21140	3000819	29.03	macrolide antibiotic; fluoroquinolone antibiotic; monobactam; carbapenem; cephalosporin; cephamycin; penam; tetracycline antibiotic; peptide antibiotic; aminocoumarin antibiotic; diaminopyrimidine antibiotic; sulfonamide antibiotic; phenicol antibiotic; penem	antibiotic efflux
PGB18_08415	3000818	28.99	macrolide antibiotic; fluoroquinolone antibiotic; monobactam; carbapenem; cephalosporin; cephamycin; penam; tetracycline antibiotic; peptide antibiotic; aminocoumarin antibiotic; diaminopyrimidine antibiotic; sulfonamide antibiotic; phenicol antibiotic; penem	antibiotic efflux
PGB18_08685	3003327	28.95	polyamine antibiotic	antibiotic target alteration
PGB18_17900	3003761	28.95	macrolide antibiotic; lincosamide antibiotic; streptogramin antibiotic; tetracycline antibiotic; oxazolidinone antibiotic; phenicol antibiotic; pleuromutilin antibiotic	antibiotic target protection
PGB18_04860	3003511	28.95	fluoroquinolone antibiotic; monobactam; carbapenem; cephalosporin; glycylcycline; cephamycin; penam; tetracycline antibiotic; rifamycin antibiotic; phenicol antibiotic; triclosan; penem	antibiotic target alteration; antibiotic efflux; reduced permeability to antibiotic
PGB18_01805	3003511	28.92	fluoroquinolone antibiotic; monobactam; carbapenem; cephalosporin; glycylcycline; cephamycin; penam; tetracycline antibiotic; rifamycin antibiotic; phenicol antibiotic; triclosan; penem	antibiotic target alteration; antibiotic efflux; reduced permeability to antibiotic
PGB18_26440	3004060	28.89	macrolide antibiotic; fluoroquinolone antibiotic; aminoglycoside antibiotic; cephalosporin; penam; tetracycline antibiotic; aminocoumarin antibiotic; diaminopyrimidine antibiotic; phenicol antibiotic	antibiotic efflux
PGB18_19460	3003896	28.86	macrolide antibiotic; peptide antibiotic	antibiotic target alteration; antibiotic efflux
PGB18_17285	3004561	28.85	glycopeptide antibiotic	antibiotic target alteration
PGB18_22380	3004045	28.79	isoniazid; triclosan	antibiotic target alteration
PGB18_12475	3003511	28.71	fluoroquinolone antibiotic; monobactam; carbapenem; cephalosporin; glycylcycline; cephamycin; penam; tetracycline antibiotic; rifamycin antibiotic; phenicol antibiotic; triclosan; penem	antibiotic target alteration; antibiotic efflux; reduced permeability to antibiotic
PGB18_07205	3003392	28.57	isoniazid	antibiotic target alteration
PGB18_15315	3003901	28.57	fosfomycin	antibiotic target alteration
PGB18_02040	3004060	28.57	macrolide antibiotic; fluoroquinolone antibiotic; aminoglycoside antibiotic; cephalosporin; penam; tetracycline antibiotic; aminocoumarin antibiotic; diaminopyrimidine antibiotic; phenicol antibiotic	antibiotic efflux
PGB18_10010	3000506	28.57	macrolide antibiotic; fluoroquinolone antibiotic; monobactam; carbapenem; cephalosporin; cephamycin; penam; tetracycline antibiotic; peptide antibiotic; aminocoumarin antibiotic; diaminopyrimidine antibiotic; sulfonamide antibiotic; phenicol antibiotic; penem	antibiotic target alteration; antibiotic efflux
PGB18_05970	3003381	28.46	fluoroquinolone antibiotic; cephalosporin; glycylcycline; penam; tetracycline antibiotic; rifamycin antibiotic; phenicol antibiotic; triclosan	antibiotic target alteration; antibiotic efflux
PGB18_03145	3003893	28.45	fosfomycin	antibiotic target alteration
PGB18_06535	3003479	28.41	tetracycline antibiotic	antibiotic target alteration; antibiotic efflux
PGB18_17500	3000814	28.38	fluoroquinolone antibiotic; diaminopyrimidine antibiotic; phenicol antibiotic	antibiotic efflux
PGB18_03035	3003735	28.36	fusidic acid	antibiotic target alteration
PGB18_08705	3000818	28.33	macrolide antibiotic; fluoroquinolone antibiotic; monobactam; carbapenem; cephalosporin; cephamycin; penam; tetracycline antibiotic; peptide antibiotic; aminocoumarin antibiotic; diaminopyrimidine antibiotic; sulfonamide antibiotic; phenicol antibiotic; penem	antibiotic efflux
PGB18_09140	3003479	28.33	tetracycline antibiotic	antibiotic target alteration; antibiotic efflux
PGB18_03595	3003511	28.28	fluoroquinolone antibiotic; monobactam; carbapenem; cephalosporin; glycylcycline; cephamycin; penam; tetracycline antibiotic; rifamycin antibiotic; phenicol antibiotic; triclosan; penem	antibiotic target alteration; antibiotic efflux; reduced permeability to antibiotic
PGB18_17090	3003459	28.26	fluoroquinolone antibiotic	antibiotic target alteration
PGB18_00625	3003769	28.21	peptide antibiotic	antibiotic target alteration
PGB18_09065	3003776	28.18	fosfomycin	antibiotic target alteration
PGB18_00390	3003479	28.12	tetracycline antibiotic	antibiotic target alteration; antibiotic efflux
PGB18_23595	3003709	28.12	macrolide antibiotic; fluoroquinolone antibiotic; aminoglycoside antibiotic; carbapenem; cephalosporin; cephamycin; penam; tetracycline antibiotic; acridine dye; phenicol antibiotic	antibiotic efflux
PGB18_00995	3004631	28	fluoroquinolone antibiotic	antibiotic target alteration
PGB18_15485	3003761	28	macrolide antibiotic; lincosamide antibiotic; streptogramin antibiotic; tetracycline antibiotic; oxazolidinone antibiotic; phenicol antibiotic; pleuromutilin antibiotic	antibiotic target protection
PGB18_08380	3003807	28	fluoroquinolone antibiotic; cephalosporin; glycylcycline; penam; tetracycline antibiotic; rifamycin antibiotic; phenicol antibiotic; triclosan	antibiotic target alteration; antibiotic efflux
PGB18_12140	3000814	27.97	fluoroquinolone antibiotic; diaminopyrimidine antibiotic; phenicol antibiotic	antibiotic efflux
PGB18_06205	3003511	27.94	fluoroquinolone antibiotic; monobactam; carbapenem; cephalosporin; glycylcycline; cephamycin; penam; tetracycline antibiotic; rifamycin antibiotic; phenicol antibiotic; triclosan; penem	antibiotic target alteration; antibiotic efflux; reduced permeability to antibiotic
PGB18_04680	3003511	27.85	fluoroquinolone antibiotic; monobactam; carbapenem; cephalosporin; glycylcycline; cephamycin; penam; tetracycline antibiotic; rifamycin antibiotic; phenicol antibiotic; triclosan; penem	antibiotic target alteration; antibiotic efflux; reduced permeability to antibiotic
PGB18_00755	3003283	27.78	rifamycin antibiotic	antibiotic target alteration; antibiotic target replacement
PGB18_11020	3003761	27.78	macrolide antibiotic; lincosamide antibiotic; streptogramin antibiotic; tetracycline antibiotic; oxazolidinone antibiotic; phenicol antibiotic; pleuromutilin antibiotic	antibiotic target protection
PGB18_19305	3004832	27.73	cephalosporin; cephamycin; penam	antibiotic target alteration
PGB18_26465	3003392	27.69	isoniazid	antibiotic target alteration
PGB18_26830	3003893	27.65	fosfomycin	antibiotic target alteration
PGB18_15535	3003893	27.63	fosfomycin	antibiotic target alteration
PGB18_25350	3003303	27.63	aminocoumarin antibiotic	antibiotic target alteration
PGB18_14170	3000814	27.63	fluoroquinolone antibiotic; diaminopyrimidine antibiotic; phenicol antibiotic	antibiotic efflux
PGB18_23020	3003394	27.62	pyrazinamide	antibiotic target alteration
PGB18_13075	3003511	27.59	fluoroquinolone antibiotic; monobactam; carbapenem; cephalosporin; glycylcycline; cephamycin; penam; tetracycline antibiotic; rifamycin antibiotic; phenicol antibiotic; triclosan; penem	antibiotic target alteration; antibiotic efflux; reduced permeability to antibiotic
PGB18_01330	3003511	27.55	fluoroquinolone antibiotic; monobactam; carbapenem; cephalosporin; glycylcycline; cephamycin; penam; tetracycline antibiotic; rifamycin antibiotic; phenicol antibiotic; triclosan; penem	antibiotic target alteration; antibiotic efflux; reduced permeability to antibiotic
PGB18_06405	3003807	27.54	fluoroquinolone antibiotic; cephalosporin; glycylcycline; penam; tetracycline antibiotic; rifamycin antibiotic; phenicol antibiotic; triclosan	antibiotic target alteration; antibiotic efflux
PGB18_07575	3003043	27.5	cephalosporin; cephamycin; penam	antibiotic target alteration
PGB18_18510	3003807	27.5	fluoroquinolone antibiotic; cephalosporin; glycylcycline; penam; tetracycline antibiotic; rifamycin antibiotic; phenicol antibiotic; triclosan	antibiotic target alteration; antibiotic efflux
PGB18_15990	3003368	27.42	elfamycin antibiotic	antibiotic target alteration
PGB18_06195	3000814	27.4	fluoroquinolone antibiotic; diaminopyrimidine antibiotic; phenicol antibiotic	antibiotic efflux
PGB18_13765	3000813	27.4	fluoroquinolone antibiotic; diaminopyrimidine antibiotic; phenicol antibiotic	antibiotic efflux
PGB18_23575	3003807	27.38	fluoroquinolone antibiotic; cephalosporin; glycylcycline; penam; tetracycline antibiotic; rifamycin antibiotic; phenicol antibiotic; triclosan	antibiotic target alteration; antibiotic efflux
PGB18_19840	3003459	27.27	fluoroquinolone antibiotic	antibiotic target alteration
PGB18_25075	3003901	27.27	fosfomycin	antibiotic target alteration
PGB18_25635	3003735	27.27	fusidic acid	antibiotic target alteration
PGB18_12795	3003381	27.17	fluoroquinolone antibiotic; cephalosporin; glycylcycline; penam; tetracycline antibiotic; rifamycin antibiotic; phenicol antibiotic; triclosan	antibiotic target alteration; antibiotic efflux
PGB18_25905	3003807	27.16	fluoroquinolone antibiotic; cephalosporin; glycylcycline; penam; tetracycline antibiotic; rifamycin antibiotic; phenicol antibiotic; triclosan	antibiotic target alteration; antibiotic efflux
PGB18_13530	3003511	27.16	fluoroquinolone antibiotic; monobactam; carbapenem; cephalosporin; glycylcycline; cephamycin; penam; tetracycline antibiotic; rifamycin antibiotic; phenicol antibiotic; triclosan; penem	antibiotic target alteration; antibiotic efflux; reduced permeability to antibiotic
PGB18_26210	3000813	27.13	fluoroquinolone antibiotic; diaminopyrimidine antibiotic; phenicol antibiotic	antibiotic efflux
PGB18_01380	3000818	27.12	macrolide antibiotic; fluoroquinolone antibiotic; monobactam; carbapenem; cephalosporin; cephamycin; penam; tetracycline antibiotic; peptide antibiotic; aminocoumarin antibiotic; diaminopyrimidine antibiotic; sulfonamide antibiotic; phenicol antibiotic; penem	antibiotic efflux
PGB18_12080	3000814	27.06	fluoroquinolone antibiotic; diaminopyrimidine antibiotic; phenicol antibiotic	antibiotic efflux
PGB18_21155	3003470	27.03	aminoglycoside antibiotic	antibiotic target alteration
PGB18_15235	3000819	26.92	macrolide antibiotic; fluoroquinolone antibiotic; monobactam; carbapenem; cephalosporin; cephamycin; penam; tetracycline antibiotic; peptide antibiotic; aminocoumarin antibiotic; diaminopyrimidine antibiotic; sulfonamide antibiotic; phenicol antibiotic; penem	antibiotic efflux
PGB18_25360	3003761	26.92	macrolide antibiotic; lincosamide antibiotic; streptogramin antibiotic; tetracycline antibiotic; oxazolidinone antibiotic; phenicol antibiotic; pleuromutilin antibiotic	antibiotic target protection
PGB18_09225	3003761	26.83	macrolide antibiotic; lincosamide antibiotic; streptogramin antibiotic; tetracycline antibiotic; oxazolidinone antibiotic; phenicol antibiotic; pleuromutilin antibiotic	antibiotic target protection
PGB18_09775	3003394	26.83	pyrazinamide	antibiotic target alteration
PGB18_25270	3003302	26.79	aminocoumarin antibiotic	antibiotic target alteration
PGB18_14620	3003378	26.72	fluoroquinolone antibiotic; cephalosporin; glycylcycline; penam; tetracycline antibiotic; rifamycin antibiotic; phenicol antibiotic; triclosan	antibiotic target alteration; antibiotic efflux
PGB18_10170	3003461	26.64	isoniazid	antibiotic target alteration
PGB18_02485	3003761	26.63	macrolide antibiotic; lincosamide antibiotic; streptogramin antibiotic; tetracycline antibiotic; oxazolidinone antibiotic; phenicol antibiotic; pleuromutilin antibiotic	antibiotic target protection
PGB18_23705	3003893	26.61	fosfomycin	antibiotic target alteration
PGB18_04430	3003301	26.58	aminocoumarin antibiotic	antibiotic target alteration
PGB18_10335	3003458	26.56	ethionamide	antibiotic target alteration
PGB18_18470	3003369	26.55	elfamycin antibiotic	antibiotic target alteration
PGB18_25860	3003511	26.53	fluoroquinolone antibiotic; monobactam; carbapenem; cephalosporin; glycylcycline; cephamycin; penam; tetracycline antibiotic; rifamycin antibiotic; phenicol antibiotic; triclosan; penem	antibiotic target alteration; antibiotic efflux; reduced permeability to antibiotic
PGB18_08950	3003778	26.52	isoniazid	antibiotic target alteration
PGB18_05270	3000818	26.47	macrolide antibiotic; fluoroquinolone antibiotic; monobactam; carbapenem; cephalosporin; cephamycin; penam; tetracycline antibiotic; peptide antibiotic; aminocoumarin antibiotic; diaminopyrimidine antibiotic; sulfonamide antibiotic; phenicol antibiotic; penem	antibiotic efflux
PGB18_06645	3003761	26.45	macrolide antibiotic; lincosamide antibiotic; streptogramin antibiotic; tetracycline antibiotic; oxazolidinone antibiotic; phenicol antibiotic; pleuromutilin antibiotic	antibiotic target protection
PGB18_10835	3003470	26.44	aminoglycoside antibiotic	antibiotic target alteration
PGB18_18255	3003394	26.44	pyrazinamide	antibiotic target alteration
PGB18_22730	3003511	26.42	fluoroquinolone antibiotic; monobactam; carbapenem; cephalosporin; glycylcycline; cephamycin; penam; tetracycline antibiotic; rifamycin antibiotic; phenicol antibiotic; triclosan; penem	antibiotic target alteration; antibiotic efflux; reduced permeability to antibiotic
PGB18_16750	3003378	26.39	fluoroquinolone antibiotic; cephalosporin; glycylcycline; penam; tetracycline antibiotic; rifamycin antibiotic; phenicol antibiotic; triclosan	antibiotic target alteration; antibiotic efflux
PGB18_21970	3003511	26.36	fluoroquinolone antibiotic; monobactam; carbapenem; cephalosporin; glycylcycline; cephamycin; penam; tetracycline antibiotic; rifamycin antibiotic; phenicol antibiotic; triclosan; penem	antibiotic target alteration; antibiotic efflux; reduced permeability to antibiotic
PGB18_15465	3003092	26.32	peptide antibiotic	antibiotic target alteration
PGB18_14295	3003582	26.27	peptide antibiotic	antibiotic target alteration
PGB18_07505	3003295	26.23	fluoroquinolone antibiotic	antibiotic target alteration
PGB18_22020	3000814	26.15	fluoroquinolone antibiotic; diaminopyrimidine antibiotic; phenicol antibiotic	antibiotic efflux
PGB18_25025	3003778	26.09	isoniazid	antibiotic target alteration
PGB18_07255	3003393	26.07	isoniazid	antibiotic target alteration
PGB18_07605	3000818	26.04	macrolide antibiotic; fluoroquinolone antibiotic; monobactam; carbapenem; cephalosporin; cephamycin; penam; tetracycline antibiotic; peptide antibiotic; aminocoumarin antibiotic; diaminopyrimidine antibiotic; sulfonamide antibiotic; phenicol antibiotic; penem	antibiotic efflux
PGB18_12775	3003709	26.04	macrolide antibiotic; fluoroquinolone antibiotic; aminoglycoside antibiotic; carbapenem; cephalosporin; cephamycin; penam; tetracycline antibiotic; acridine dye; phenicol antibiotic	antibiotic efflux
PGB18_02765	3003511	26	fluoroquinolone antibiotic; monobactam; carbapenem; cephalosporin; glycylcycline; cephamycin; penam; tetracycline antibiotic; rifamycin antibiotic; phenicol antibiotic; triclosan; penem	antibiotic target alteration; antibiotic efflux; reduced permeability to antibiotic
PGB18_24235	3003511	26	fluoroquinolone antibiotic; monobactam; carbapenem; cephalosporin; glycylcycline; cephamycin; penam; tetracycline antibiotic; rifamycin antibiotic; phenicol antibiotic; triclosan; penem	antibiotic target alteration; antibiotic efflux; reduced permeability to antibiotic
PGB18_02595	3003807	25.98	fluoroquinolone antibiotic; cephalosporin; glycylcycline; penam; tetracycline antibiotic; rifamycin antibiotic; phenicol antibiotic; triclosan	antibiotic target alteration; antibiotic efflux
PGB18_00720	3003893	25.97	fosfomycin	antibiotic target alteration
PGB18_04220	3003930	25.97	tetracycline antibiotic	antibiotic target protection
PGB18_07975	3003511	25.96	fluoroquinolone antibiotic; monobactam; carbapenem; cephalosporin; glycylcycline; cephamycin; penam; tetracycline antibiotic; rifamycin antibiotic; phenicol antibiotic; triclosan; penem	antibiotic target alteration; antibiotic efflux; reduced permeability to antibiotic
PGB18_21265	3003361	25.86	elfamycin antibiotic	antibiotic target alteration
PGB18_20035	3003393	25.84	isoniazid	antibiotic target alteration
PGB18_18030	3003511	25.81	fluoroquinolone antibiotic; monobactam; carbapenem; cephalosporin; glycylcycline; cephamycin; penam; tetracycline antibiotic; rifamycin antibiotic; phenicol antibiotic; triclosan; penem	antibiotic target alteration; antibiotic efflux; reduced permeability to antibiotic
PGB18_21510	3003393	25.76	isoniazid	antibiotic target alteration
PGB18_16785	3003394	25.71	pyrazinamide	antibiotic target alteration
PGB18_05455	3003463	25.69	isoniazid	antibiotic target alteration
PGB18_19540	3003368	25.68	elfamycin antibiotic	antibiotic target alteration
PGB18_07580	3003479	25.64	tetracycline antibiotic	antibiotic target alteration; antibiotic efflux
PGB18_15380	3000813	25.56	fluoroquinolone antibiotic; diaminopyrimidine antibiotic; phenicol antibiotic	antibiotic efflux
PGB18_02960	3003511	25.53	fluoroquinolone antibiotic; monobactam; carbapenem; cephalosporin; glycylcycline; cephamycin; penam; tetracycline antibiotic; rifamycin antibiotic; phenicol antibiotic; triclosan; penem	antibiotic target alteration; antibiotic efflux; reduced permeability to antibiotic
PGB18_22300	3003807	25.53	fluoroquinolone antibiotic; cephalosporin; glycylcycline; penam; tetracycline antibiotic; rifamycin antibiotic; phenicol antibiotic; triclosan	antibiotic target alteration; antibiotic efflux
PGB18_11290	3003788	25.4	peptide antibiotic	antibiotic target alteration
PGB18_17715	3000814	25.35	fluoroquinolone antibiotic; diaminopyrimidine antibiotic; phenicol antibiotic	antibiotic efflux
PGB18_01470	3003585	25.32	macrolide antibiotic; peptide antibiotic	antibiotic target alteration; antibiotic efflux
PGB18_07290	3003761	25.28	macrolide antibiotic; lincosamide antibiotic; streptogramin antibiotic; tetracycline antibiotic; oxazolidinone antibiotic; phenicol antibiotic; pleuromutilin antibiotic	antibiotic target protection
PGB18_00425	3003479	25.26	tetracycline antibiotic	antibiotic target alteration; antibiotic efflux
PGB18_26135	3003511	25.26	fluoroquinolone antibiotic; monobactam; carbapenem; cephalosporin; glycylcycline; cephamycin; penam; tetracycline antibiotic; rifamycin antibiotic; phenicol antibiotic; triclosan; penem	antibiotic target alteration; antibiotic efflux; reduced permeability to antibiotic
PGB18_03160	3003893	25.23	fosfomycin	antibiotic target alteration
PGB18_03960	3003761	25.17	macrolide antibiotic; lincosamide antibiotic; streptogramin antibiotic; tetracycline antibiotic; oxazolidinone antibiotic; phenicol antibiotic; pleuromutilin antibiotic	antibiotic target protection
PGB18_06225	3003761	25.11	macrolide antibiotic; lincosamide antibiotic; streptogramin antibiotic; tetracycline antibiotic; oxazolidinone antibiotic; phenicol antibiotic; pleuromutilin antibiotic	antibiotic target protection
PGB18_18065	3003470	25	aminoglycoside antibiotic	antibiotic target alteration
PGB18_24870	3003451	25	polyamine antibiotic	antibiotic target alteration; antibiotic efflux
PGB18_02730	3003479	25	tetracycline antibiotic	antibiotic target alteration; antibiotic efflux
PGB18_05380	3003709	25	macrolide antibiotic; fluoroquinolone antibiotic; aminoglycoside antibiotic; carbapenem; cephalosporin; cephamycin; penam; tetracycline antibiotic; acridine dye; phenicol antibiotic	antibiotic efflux
PGB18_05785	3000814	25	fluoroquinolone antibiotic; diaminopyrimidine antibiotic; phenicol antibiotic	antibiotic efflux
PGB18_15185	3003709	25	macrolide antibiotic; fluoroquinolone antibiotic; aminoglycoside antibiotic; carbapenem; cephalosporin; cephamycin; penam; tetracycline antibiotic; acridine dye; phenicol antibiotic	antibiotic efflux
PGB18_24935	3003709	25	macrolide antibiotic; fluoroquinolone antibiotic; aminoglycoside antibiotic; carbapenem; cephalosporin; cephamycin; penam; tetracycline antibiotic; acridine dye; phenicol antibiotic	antibiotic efflux
PGB18_26265	3003511	25	fluoroquinolone antibiotic; monobactam; carbapenem; cephalosporin; glycylcycline; cephamycin; penam; tetracycline antibiotic; rifamycin antibiotic; phenicol antibiotic; triclosan; penem	antibiotic target alteration; antibiotic efflux; reduced permeability to antibiotic
PGB18_17475	3004045	24.88	isoniazid; triclosan	antibiotic target alteration
PGB18_18160	3003893	24.86	fosfomycin	antibiotic target alteration
PGB18_21185	3003511	24.76	fluoroquinolone antibiotic; monobactam; carbapenem; cephalosporin; glycylcycline; cephamycin; penam; tetracycline antibiotic; rifamycin antibiotic; phenicol antibiotic; triclosan; penem	antibiotic target alteration; antibiotic efflux; reduced permeability to antibiotic
PGB18_14440	3003893	24.75	fosfomycin	antibiotic target alteration
PGB18_05215	3003893	24.74	fosfomycin	antibiotic target alteration
PGB18_22360	3003901	24.73	fosfomycin	antibiotic target alteration
PGB18_17910	3003028	24.71	lincosamide antibiotic	antibiotic target alteration; antibiotic efflux
PGB18_17375	3000506	24.66	macrolide antibiotic; fluoroquinolone antibiotic; monobactam; carbapenem; cephalosporin; cephamycin; penam; tetracycline antibiotic; peptide antibiotic; aminocoumarin antibiotic; diaminopyrimidine antibiotic; sulfonamide antibiotic; phenicol antibiotic; penem	antibiotic target alteration; antibiotic efflux
PGB18_06670	3003761	24.64	macrolide antibiotic; lincosamide antibiotic; streptogramin antibiotic; tetracycline antibiotic; oxazolidinone antibiotic; phenicol antibiotic; pleuromutilin antibiotic	antibiotic target protection
PGB18_14835	3003393	24.63	isoniazid	antibiotic target alteration
PGB18_07010	3003761	24.62	macrolide antibiotic; lincosamide antibiotic; streptogramin antibiotic; tetracycline antibiotic; oxazolidinone antibiotic; phenicol antibiotic; pleuromutilin antibiotic	antibiotic target protection
PGB18_26825	3003896	24.62	macrolide antibiotic; peptide antibiotic	antibiotic target alteration; antibiotic efflux
PGB18_08425	3003901	24.59	fosfomycin	antibiotic target alteration
PGB18_09655	3003043	24.59	cephalosporin; cephamycin; penam	antibiotic target alteration
PGB18_05540	3000506	24.59	macrolide antibiotic; fluoroquinolone antibiotic; monobactam; carbapenem; cephalosporin; cephamycin; penam; tetracycline antibiotic; peptide antibiotic; aminocoumarin antibiotic; diaminopyrimidine antibiotic; sulfonamide antibiotic; phenicol antibiotic; penem	antibiotic target alteration; antibiotic efflux
PGB18_13450	3003394	24.55	pyrazinamide	antibiotic target alteration
PGB18_12640	3000813	24.52	fluoroquinolone antibiotic; diaminopyrimidine antibiotic; phenicol antibiotic	antibiotic efflux
PGB18_08625	3003761	24.5	macrolide antibiotic; lincosamide antibiotic; streptogramin antibiotic; tetracycline antibiotic; oxazolidinone antibiotic; phenicol antibiotic; pleuromutilin antibiotic	antibiotic target protection
PGB18_23150	3003383	24.49	fluoroquinolone antibiotic; monobactam; carbapenem; cephalosporin; glycylcycline; cephamycin; penam; tetracycline antibiotic; rifamycin antibiotic; phenicol antibiotic; triclosan; penem	antibiotic target alteration; antibiotic efflux; reduced permeability to antibiotic
PGB18_01220	3003761	24.42	macrolide antibiotic; lincosamide antibiotic; streptogramin antibiotic; tetracycline antibiotic; oxazolidinone antibiotic; phenicol antibiotic; pleuromutilin antibiotic	antibiotic target protection
PGB18_12355	3000813	24.41	fluoroquinolone antibiotic; diaminopyrimidine antibiotic; phenicol antibiotic	antibiotic efflux
PGB18_10985	3004060	24.39	macrolide antibiotic; fluoroquinolone antibiotic; aminoglycoside antibiotic; cephalosporin; penam; tetracycline antibiotic; aminocoumarin antibiotic; diaminopyrimidine antibiotic; phenicol antibiotic	antibiotic efflux
PGB18_13035	3003893	24.35	fosfomycin	antibiotic target alteration
PGB18_07780	3003761	24.34	macrolide antibiotic; lincosamide antibiotic; streptogramin antibiotic; tetracycline antibiotic; oxazolidinone antibiotic; phenicol antibiotic; pleuromutilin antibiotic	antibiotic target protection
PGB18_10915	3003393	24.26	isoniazid	antibiotic target alteration
PGB18_17115	3003761	24.26	macrolide antibiotic; lincosamide antibiotic; streptogramin antibiotic; tetracycline antibiotic; oxazolidinone antibiotic; phenicol antibiotic; pleuromutilin antibiotic	antibiotic target protection
PGB18_03785	3000819	24.24	macrolide antibiotic; fluoroquinolone antibiotic; monobactam; carbapenem; cephalosporin; cephamycin; penam; tetracycline antibiotic; peptide antibiotic; aminocoumarin antibiotic; diaminopyrimidine antibiotic; sulfonamide antibiotic; phenicol antibiotic; penem	antibiotic efflux
PGB18_14910	3003761	24.21	macrolide antibiotic; lincosamide antibiotic; streptogramin antibiotic; tetracycline antibiotic; oxazolidinone antibiotic; phenicol antibiotic; pleuromutilin antibiotic	antibiotic target protection
PGB18_18870	3004630	24.14	fluoroquinolone antibiotic	antibiotic target alteration
PGB18_12945	3003393	24.09	isoniazid	antibiotic target alteration
PGB18_23015	3003043	23.96	cephalosporin; cephamycin; penam	antibiotic target alteration
PGB18_12810	3004446	23.94	cephalosporin; cephamycin; penam	antibiotic target alteration
PGB18_20365	3003970	23.91	glycopeptide antibiotic	antibiotic target alteration
PGB18_24880	3003761	23.91	macrolide antibiotic; lincosamide antibiotic; streptogramin antibiotic; tetracycline antibiotic; oxazolidinone antibiotic; phenicol antibiotic; pleuromutilin antibiotic	antibiotic target protection
PGB18_07385	3003761	23.9	macrolide antibiotic; lincosamide antibiotic; streptogramin antibiotic; tetracycline antibiotic; oxazolidinone antibiotic; phenicol antibiotic; pleuromutilin antibiotic	antibiotic target protection
PGB18_09475	3000814	23.87	fluoroquinolone antibiotic; diaminopyrimidine antibiotic; phenicol antibiotic	antibiotic efflux
PGB18_26475	3003761	23.78	macrolide antibiotic; lincosamide antibiotic; streptogramin antibiotic; tetracycline antibiotic; oxazolidinone antibiotic; phenicol antibiotic; pleuromutilin antibiotic	antibiotic target protection
PGB18_16680	3003392	23.7	isoniazid	antibiotic target alteration
PGB18_03685	3000814	23.68	fluoroquinolone antibiotic; diaminopyrimidine antibiotic; phenicol antibiotic	antibiotic efflux
PGB18_05460	3003463	23.67	isoniazid	antibiotic target alteration
PGB18_08165	3003761	23.67	macrolide antibiotic; lincosamide antibiotic; streptogramin antibiotic; tetracycline antibiotic; oxazolidinone antibiotic; phenicol antibiotic; pleuromutilin antibiotic	antibiotic target protection
PGB18_02875	3000813	23.65	fluoroquinolone antibiotic; diaminopyrimidine antibiotic; phenicol antibiotic	antibiotic efflux
PGB18_12520	3003760	23.62	peptide antibiotic	antibiotic target alteration
PGB18_14375	3003995	23.53	fluoroquinolone antibiotic	antibiotic target alteration
PGB18_14360	3000814	23.53	fluoroquinolone antibiotic; diaminopyrimidine antibiotic; phenicol antibiotic	antibiotic efflux
PGB18_20865	3004045	23.48	isoniazid; triclosan	antibiotic target alteration
PGB18_14175	3003901	23.3	fosfomycin	antibiotic target alteration
PGB18_24500	3003288	23.26	rifamycin antibiotic	antibiotic target alteration; antibiotic target replacement
PGB18_03340	3000814	23.19	fluoroquinolone antibiotic; diaminopyrimidine antibiotic; phenicol antibiotic	antibiotic efflux
PGB18_07525	3003043	23.18	cephalosporin; cephamycin; penam	antibiotic target alteration
PGB18_15275	3003761	23.15	macrolide antibiotic; lincosamide antibiotic; streptogramin antibiotic; tetracycline antibiotic; oxazolidinone antibiotic; phenicol antibiotic; pleuromutilin antibiotic	antibiotic target protection
PGB18_26110	3000819	23.08	macrolide antibiotic; fluoroquinolone antibiotic; monobactam; carbapenem; cephalosporin; cephamycin; penam; tetracycline antibiotic; peptide antibiotic; aminocoumarin antibiotic; diaminopyrimidine antibiotic; sulfonamide antibiotic; phenicol antibiotic; penem	antibiotic efflux
PGB18_10560	3000813	23.01	fluoroquinolone antibiotic; diaminopyrimidine antibiotic; phenicol antibiotic	antibiotic efflux
PGB18_18040	3003995	22.97	fluoroquinolone antibiotic	antibiotic target alteration
PGB18_22495	3000819	22.95	macrolide antibiotic; fluoroquinolone antibiotic; monobactam; carbapenem; cephalosporin; cephamycin; penam; tetracycline antibiotic; peptide antibiotic; aminocoumarin antibiotic; diaminopyrimidine antibiotic; sulfonamide antibiotic; phenicol antibiotic; penem	antibiotic efflux
PGB18_12650	3003378	22.89	fluoroquinolone antibiotic; cephalosporin; glycylcycline; penam; tetracycline antibiotic; rifamycin antibiotic; phenicol antibiotic; triclosan	antibiotic target alteration; antibiotic efflux
PGB18_23350	3000813	22.71	fluoroquinolone antibiotic; diaminopyrimidine antibiotic; phenicol antibiotic	antibiotic efflux
PGB18_26305	3000814	22.68	fluoroquinolone antibiotic; diaminopyrimidine antibiotic; phenicol antibiotic	antibiotic efflux
PGB18_20840	3004060	22.58	macrolide antibiotic; fluoroquinolone antibiotic; aminoglycoside antibiotic; cephalosporin; penam; tetracycline antibiotic; aminocoumarin antibiotic; diaminopyrimidine antibiotic; phenicol antibiotic	antibiotic efflux
PGB18_08965	3000819	22.54	macrolide antibiotic; fluoroquinolone antibiotic; monobactam; carbapenem; cephalosporin; cephamycin; penam; tetracycline antibiotic; peptide antibiotic; aminocoumarin antibiotic; diaminopyrimidine antibiotic; sulfonamide antibiotic; phenicol antibiotic; penem	antibiotic efflux
PGB18_08315	3004832	22.5	cephalosporin; cephamycin; penam	antibiotic target alteration
PGB18_14905	3003761	22.49	macrolide antibiotic; lincosamide antibiotic; streptogramin antibiotic; tetracycline antibiotic; oxazolidinone antibiotic; phenicol antibiotic; pleuromutilin antibiotic	antibiotic target protection
PGB18_26775	3003761	22.45	macrolide antibiotic; lincosamide antibiotic; streptogramin antibiotic; tetracycline antibiotic; oxazolidinone antibiotic; phenicol antibiotic; pleuromutilin antibiotic	antibiotic target protection
PGB18_08485	3003373	22.41	fluoroquinolone antibiotic; cephalosporin; glycylcycline; penam; tetracycline antibiotic; rifamycin antibiotic; phenicol antibiotic; triclosan	antibiotic target alteration; antibiotic efflux
PGB18_07150	3003761	22.35	macrolide antibiotic; lincosamide antibiotic; streptogramin antibiotic; tetracycline antibiotic; oxazolidinone antibiotic; phenicol antibiotic; pleuromutilin antibiotic	antibiotic target protection
PGB18_07770	3000813	22.31	fluoroquinolone antibiotic; diaminopyrimidine antibiotic; phenicol antibiotic	antibiotic efflux
PGB18_25520	3000813	22.31	fluoroquinolone antibiotic; diaminopyrimidine antibiotic; phenicol antibiotic	antibiotic efflux
PGB18_05670	3003761	22.29	macrolide antibiotic; lincosamide antibiotic; streptogramin antibiotic; tetracycline antibiotic; oxazolidinone antibiotic; phenicol antibiotic; pleuromutilin antibiotic	antibiotic target protection
PGB18_25200	3003761	22.22	macrolide antibiotic; lincosamide antibiotic; streptogramin antibiotic; tetracycline antibiotic; oxazolidinone antibiotic; phenicol antibiotic; pleuromutilin antibiotic	antibiotic target protection
PGB18_01875	3003761	22.17	macrolide antibiotic; lincosamide antibiotic; streptogramin antibiotic; tetracycline antibiotic; oxazolidinone antibiotic; phenicol antibiotic; pleuromutilin antibiotic	antibiotic target protection
PGB18_05130	3003901	22.02	fosfomycin	antibiotic target alteration
PGB18_16830	3000814	22	fluoroquinolone antibiotic; diaminopyrimidine antibiotic; phenicol antibiotic	antibiotic efflux
PGB18_13730	3003807	21.98	fluoroquinolone antibiotic; cephalosporin; glycylcycline; penam; tetracycline antibiotic; rifamycin antibiotic; phenicol antibiotic; triclosan	antibiotic target alteration; antibiotic efflux
PGB18_21855	3000813	21.95	fluoroquinolone antibiotic; diaminopyrimidine antibiotic; phenicol antibiotic	antibiotic efflux
PGB18_13390	3003761	21.84	macrolide antibiotic; lincosamide antibiotic; streptogramin antibiotic; tetracycline antibiotic; oxazolidinone antibiotic; phenicol antibiotic; pleuromutilin antibiotic	antibiotic target protection
PGB18_23950	3003970	21.81	glycopeptide antibiotic	antibiotic target alteration
PGB18_17745	3003761	21.66	macrolide antibiotic; lincosamide antibiotic; streptogramin antibiotic; tetracycline antibiotic; oxazolidinone antibiotic; phenicol antibiotic; pleuromutilin antibiotic	antibiotic target protection
PGB18_13855	3003761	21.65	macrolide antibiotic; lincosamide antibiotic; streptogramin antibiotic; tetracycline antibiotic; oxazolidinone antibiotic; phenicol antibiotic; pleuromutilin antibiotic	antibiotic target protection
PGB18_16290	3003970	21.65	glycopeptide antibiotic	antibiotic target alteration
PGB18_06860	3003302	21.55	aminocoumarin antibiotic	antibiotic target alteration
PGB18_25295	3003901	21.26	fosfomycin	antibiotic target alteration
PGB18_07080	3003761	20.91	macrolide antibiotic; lincosamide antibiotic; streptogramin antibiotic; tetracycline antibiotic; oxazolidinone antibiotic; phenicol antibiotic; pleuromutilin antibiotic	antibiotic target protection
PGB18_10550	3000813	20.85	fluoroquinolone antibiotic; diaminopyrimidine antibiotic; phenicol antibiotic	antibiotic efflux
PGB18_16800	3003761	20.63	macrolide antibiotic; lincosamide antibiotic; streptogramin antibiotic; tetracycline antibiotic; oxazolidinone antibiotic; phenicol antibiotic; pleuromutilin antibiotic	antibiotic target protection
PGB18_15480	3003761	20.59	macrolide antibiotic; lincosamide antibiotic; streptogramin antibiotic; tetracycline antibiotic; oxazolidinone antibiotic; phenicol antibiotic; pleuromutilin antibiotic	antibiotic target protection
PGB18_07425	3000814	20.59	fluoroquinolone antibiotic; diaminopyrimidine antibiotic; phenicol antibiotic	antibiotic efflux
PGB18_12150	3003807	19.44	fluoroquinolone antibiotic; cephalosporin; glycylcycline; penam; tetracycline antibiotic; rifamycin antibiotic; phenicol antibiotic; triclosan	antibiotic target alteration; antibiotic efflux
PGB18_01705	3003378	18.57	fluoroquinolone antibiotic; cephalosporin; glycylcycline; penam; tetracycline antibiotic; rifamycin antibiotic; phenicol antibiotic; triclosan	antibiotic target alteration; antibiotic efflux

## Sheet: Table S5
Table S5. TNSS analysis results.
Name	Number
T1SS	1
T2SS	11
T4SS	1
T6SS	14
Total	27

## Sheet: Table S6
Table S6. VFDB analysis results.
Virulence gene types	Number
Iron uptake	34
Secretion system	47
Toxin	18
Fimbrial adherence determinants	12
Antiphagocytosis	1
Efflux pump	2
Regulation	4
Serum resistance	1
Cell surface components	1
Magnesium uptake	1
Protease	1
Stress adaptation	1
Total	146

## Sheet: Table S7
Table S7. Statistical results of SNPs , InDels, and SVs between KONH1 and target strains.
Name	SNPs	Insertion	Deletion	SVs
ATTC 13182	29847	320	343	111
ASM381292	30109	358	357	108
ASM2573217	15352	198	176	53
ASM3386047	18322	214	228	55
